# Supplementary material for: Geometric and dosimetric evaluation of deep learning based auto‐segmentation for clinical target volume on breast cancer
Source: J Appl Clin Med Phys. 2023 Mar 15;24(7):e13951. doi: 10.1002/acm2.13951 (PMC10338811; doi:10.1002/acm2.13951)
Supplement: Supplementary file 5 — Supporting Information [file ACM2-24-e13951-s003.xlsx]

## Sheet: Sheet1
patient_id	PTVall	Rv	DM	BREAST_CON V5
RT014017	0.793359	0.483942	128.176	0.306719
RT014099	0.847171	1.18622	122.511	0.626866
RT014263	0.805675	1.33037	119.752	0.218462
RT014338	0.823236	0.65033	108.124	0.115713
RT014432	0.823528	1.08098	130.238	0.0127971
RT014482	0.852035	0.875129	108.072	0.358321
RT014753	0.819695	1.09841	130.399	0.0981595
RT014765	0.829252	0.908669	108.648	0.219672
RT014819	0.815142	0.653681	110.014	0.414838
RT014917	0.80464	1.2346	64.1636	0.0417755
RT014990	0.802277	0.725689	117.738	0.0278884
RT015074	0.788721	1.24583	115.586	0.197097
RT015121	0.833079	0.552791	128.278	0.472469
RT015125	0.819584	0.725719	107.515	0.26869
RT015385	0.796183	0.699787	122.678	0.484902
RT015387	0.782724	1.82882	147.343	0.11032
RT015389	0.841312	1.16003	112.285	0.000564016
RT015442	0.852622	0.652202	120.046	0.00877646
RT015495	0.804763	0.568079	119.571	0.143622
RT015573	0.801301	0.763524	131.788	0.225926
RT015833	0.855458	0.599415	102.66	0.125463
RT015843	0.865236	0.780646	116.184	0
RT016128	0.849107	0.931735	136.107	0
RT016140	0.848069	0.676091	93.2988	0.406897
RT016141	0.852872	0.598215	113.2	0.450483
RT016160	0.857612	0.692272	115.781	0.193473
RT016223	0.878653	0.765307	120.669	0.512563
RT016324	0.82934	0.0501375	133.189	0
RT016326	0.852405	0.542785	138.864	0
RT016334	0.855089	0.457196	118.945	0
RT016336	0.866581	0.801733	115.89	0.109409
RT016478	0.799622	0.736348	143.232	1.60766
RT016541	0.861804	1.14059	113.895	0.078064
RT016557	0.84668	0.732205	116.348	0.628472
RT016562	0.816057	1.01419	105.659	0.00588235
RT016705	0.848803	0.340744	119.412	0.558333
RT016746	0.859053	0.772107	100.131	0.030205
RT016804	0.847804	1.07287	130.664	0.225376
RT016814	0.799061	0.861068	119.437	0.135857
RT017291	0.820905	0.596036	126.458	0
RT017292	0.811955	0.503583	121.119	0
RT017299	0.870964	0.627183	103.226	0.385327
RT017301	0.861131	0.455985	111.268	0.5
RT017494	0.826934	0.901175	113.693	0.466667
RT040223	0.865667	1.75596	105.32	0.0195771
RT041723	0.806818	0.962229	96.2774	0.0231092
RT041731	0.871219	1.00514	112.48	0.131783
RT043133	0.867513	0.676694	100.683	0.0250192
patient_id	PTVall	Rv	DM	Esophagus Dmean
RT014017	0.793359	0.00460416	74.3089	0.077892
RT014099	0.847171	0.0321451	76.6389	0.33313
RT014263	0.805675	0.0222694	80.6039	0.351202
RT014338	0.823236	0.0300255	73.6084	0.663287
RT014432	0.823528	0.010143	76.6954	0.791564
RT014482	0.852035	0.0183144	59.5879	0.11238
RT014753	0.819695	0.0187729	73.5889	0.243996
RT014765	0.829252	0.0428962	65.9783	0.181777
RT014819	0.815142	0.0346867	69.4022	0.157476
RT014917	0.80464	0.0251438	44.3029	0.270106
RT014990	0.802277	0.0266093	76.5187	0.66373
RT015074	0.788721	0.0353443	79.0671	0.379891
RT015121	0.833079	0.0300699	81.759	0.204649
RT015125	0.819584	0.0366835	81.3075	0.161209
RT015385	0.796183	0.0084612	66.9953	1.26065
RT015387	0.782724	0.029184	87.0207	0.33099
RT015389	0.841312	0.0137194	74.1665	0.869342
RT015442	0.852622	0.0144955	76.4646	0.322466
RT015495	0.804763	0.0130657	59.4342	0.07249
RT015573	0.801301	0.0124823	75.2224	0.333797
RT015833	0.855458	0.0349721	62.656	0.109056
RT015843	0.865236	0.0682417	65.744	0.174178
RT016128	0.849107	0.0130117	68.2967	0.439145
RT016140	0.848069	0.0225934	58.5699	0.33997
RT016141	0.852872	0.0109187	54.5131	0.00846148
RT016160	0.857612	0.00613221	63.5916	0.381555
RT016223	0.878653	0.0808035	62.1057	0.0258607
RT016324	0.82934	0.0133348	58.7977	0.446799
RT016326	0.852405	0.0229972	71.9379	0.590536
RT016334	0.855089	0.0205673	55.1296	0.0875586
RT016336	0.866581	0.0121294	62.9357	0.0549232
RT016478	0.799622	0.0121142	77.3257	0.152416
RT016541	0.861804	0.00919916	55.9983	0.313041
RT016557	0.84668	0.0173168	57.7527	0.194929
RT016562	0.816057	0.0117396	47.3422	1.5989
RT016705	0.848803	0.00945884	78.4581	0.560723
RT016746	0.859053	0.0358226	64.8471	0.328963
RT016804	0.847804	0.0115935	61.413	0.010615
RT016814	0.799061	0.0591225	79.0228	0.42757
RT017291	0.820905	0.0186008	75.8851	0.141135
RT017292	0.811955	0.013263	73.7557	0.935719
RT017299	0.870964	0.0182544	63.5027	0.41783
RT017301	0.861131	0.0177001	76.8625	0.359136
RT017494	0.826934	0.0179366	75.4453	0.612854
RT040223	0.865667	0.0622756	60.1301	0.106896
RT041723	0.806818	0.0496393	51.1966	0.0212633
RT041731	0.871219	0.0407404	62.4506	0.0272713
RT043133	0.867513	0.0488294	65.0065	0.176234
patient_id	PTVall	Rv	DM	Heart Dmean
RT014017	0.793359	0.651497	69.4283	0.0020335
RT014099	0.847171	1.2466	50.4184	0.128029
RT014263	0.805675	0.795419	45.0062	0.120494
RT014338	0.823236	1.0663	45.3952	0.0359231
RT014432	0.823528	0.951974	77.5666	0.0640624
RT014482	0.852035	1.06669	47.4277	0.127736
RT014753	0.819695	0.900656	70.0228	0.00894257
RT014765	0.829252	1.27928	47.5433	0.0726054
RT014819	0.815142	1.09055	59.4216	0.047298
RT014917	0.80464	0.782724	40.2638	0.00662609
RT014990	0.802277	0.965388	61.8533	0.030739
RT015074	0.788721	0.578856	69.8481	0.0320824
RT015121	0.833079	1.12888	52.7751	0.0125375
RT015125	0.819584	0.757858	66.3751	0.0212943
RT015385	0.796183	0.983358	45.8596	0.0303621
RT015387	0.782724	0.80521	68.939	0.0324952
RT015389	0.841312	1.18768	79.1696	0.088857
RT015442	0.852622	0.857619	73.637	0.00976019
RT015495	0.804763	1.0809	45.8596	0.102376
RT015573	0.801301	0.668318	72.7279	0.00915936
RT015833	0.855458	0.677067	42.4125	0.0678382
RT015843	0.865236	0.966262	59.2707	0.0116982
RT016128	0.849107	1.07674	45.0388	0.0459228
RT016140	0.848069	1.3401	45.5164	0.227262
RT016141	0.852872	1.24794	50.7396	0.0815764
RT016160	0.857612	0.723138	53.1594	0.0282884
RT016223	0.878653	1.4549	49.1726	0.0254413
RT016324	0.82934	0.695637	48.4425	0.0149576
RT016326	0.852405	1.28177	76.4766	0.0512661
RT016334	0.855089	1.27169	45.6773	0.0695721
RT016336	0.866581	0.717614	46.6294	0.124169
RT016478	0.799622	0.520511	67.3444	0.0572374
RT016541	0.861804	0.777644	73.7652	0.0948684
RT016557	0.84668	1.03055	49.3855	0.0671312
RT016562	0.816057	0.787694	73.0363	0.0108332
RT016705	0.848803	0.936887	75.2655	0.00997931
RT016746	0.859053	1.0932	58.2501	0.00598941
RT016804	0.847804	0.757848	41.4171	0.073674
RT016814	0.799061	1.00811	48.8489	0.00205913
RT017291	0.820905	1.29429	65.8	0.0808039
RT017292	0.811955	1.09064	65.7937	0.0133187
RT017299	0.870964	1.15182	44.3817	0.245939
RT017301	0.861131	1.03011	75.3271	0.104112
RT017494	0.826934	1.07804	68.3339	0.00414111
RT040223	0.865667	0.964093	39.9577	0.0310213
RT041723	0.806818	1.26177	57.8835	0.0068445
RT041731	0.871219	0.810406	56.4428	0.0501583
RT043133	0.867513	0.794651	45.0092	0.0137803
patient_id	PTVall	Rv	DM	Humeral head Dmean
RT014017	0.793359	0.0283736	76.178	0.010457
RT014099	0.847171	0.0706275	68.7704	0.0705303
RT014263	0.805675	0.041075	90.5484	0.0246324
RT014338	0.823236	0.0723994	81.9457	0.0137774
RT014432	0.823528	0.0475342	76.4405	0.00725135
RT014482	0.852035	0.0938057	66.4456	0.0315881
RT014753	0.819695	0.0663621	83.7969	0.0290446
RT014765	0.829252	0.0999869	75.1692	0.0382842
RT014819	0.815142	0.0878316	75.1071	0.00296157
RT014917	0.80464	0.0678126	65.7078	0.13657
RT014990	0.802277	0.0638674	72.7425	0.0224047
RT015074	0.788721	0.0526904	92.254	0.480691
RT015121	0.833079	0.0398676	80.9813	0.0134034
RT015125	0.819584	0.0788089	72.3034	0.0621963
RT015385	0.796183	0.0599705	75.1387	0.0744006
RT015387	0.782724	0.0603377	87.8761	0.00865487
RT015389	0.841312	0.053653	67.7362	0.0163456
RT015442	0.852622	0.0734812	76.2173	0.0118688
RT015495	0.804763	0.0510713	79.5734	0.050714
RT015573	0.801301	0.0321524	83.8576	0.0235997
RT015833	0.855458	0.0427464	67.6047	0.0719274
RT015843	0.865236	0.041491	77.3711	0.0623205
RT016128	0.849107	0.056014	75.1108	0.00153678
RT016140	0.848069	0.124112	74.2633	0.0409587
RT016141	0.852872	0.0780957	55.8941	0.00418543
RT016160	0.857612	0.0527501	59.2488	0.0494164
RT016223	0.878653	0.0614751	75.2347	0.00997297
RT016324	0.82934	0.0516847	73.3555	0.0143981
RT016326	0.852405	0.108372	85.8822	0.030341
RT016334	0.855089	0.107861	75.9566	0.0630671
RT016336	0.866581	0.0514211	72.5431	0.0082851
RT016478	0.799622	0.0497597	89.857	0.0833518
RT016541	0.861804	0.0400111	74.7527	0.0518441
RT016557	0.84668	0.111232	80.744	0.0932734
RT016562	0.816057	0.0807458	78.6181	0.0310541
RT016705	0.848803	0.0719344	76.9374	0.00552105
RT016746	0.859053	0.12625	76.8885	0.103139
RT016804	0.847804	0.0452115	84.4034	0.0159239
RT016814	0.799061	0.0411241	70.3999	0.00339587
RT017291	0.820905	0.132612	84.1539	0.0402174
RT017292	0.811955	0.0651855	72.6516	0.0200516
RT017299	0.870964	0.090987	81.293	0.112624
RT017301	0.861131	0.0914365	83.803	0.0166587
RT017494	0.826934	0.0852845	82.3047	0.0205057
RT040223	0.865667	0.169487	94.7389	0.12178
RT041723	0.806818	0.0998498	82.1751	0.00390589
RT041731	0.871219	0.0692669	78.9918	0.0731284
RT043133	0.867513	0.146136	98.1506	0.0871321
patient_id	PTVall	Rv	DM	Lung V5
RT014017	0.793359	1.69892	26.1236	0.00528289
RT014099	0.847171	1.90271	29.0969	0.0022799
RT014263	0.805675	1.15818	35.2245	0.00345958
RT014338	0.823236	2.19033	29.1078	0.0182522
RT014432	0.823528	1.52551	29.4535	0.00911653
RT014482	0.852035	2.76886	28.7992	0.00309035
RT014753	0.819695	2.92965	27.0283	0.0108442
RT014765	0.829252	2.39061	29.5866	0.00969697
RT014819	0.815142	2.97641	24.2465	0.00455773
RT014917	0.80464	1.58152	18.3803	0.0207805
RT014990	0.802277	1.48923	32.0889	0.0288761
RT015074	0.788721	1.58189	32.8315	0.0149682
RT015121	0.833079	1.45065	31.7287	0.00347476
RT015125	0.819584	2.44824	28.7099	0.00236008
RT015385	0.796183	1.66048	36.8224	0.011396
RT015387	0.782724	1.56304	33.9147	0.006917
RT015389	0.841312	2.20787	30.6128	0.027045
RT015442	0.852622	1.60303	31.7039	0.00588235
RT015495	0.804763	1.05421	35.7962	0.0172285
RT015573	0.801301	1.17888	31.8305	0.00994172
RT015833	0.855458	1.34253	34.0022	0.00184332
RT015843	0.865236	2.97959	23.8747	0.0101098
RT016128	0.849107	0.982111	38.027	0.0095167
RT016140	0.848069	1.79834	32.9182	0.0153818
RT016141	0.852872	1.96875	30.5904	0.0201777
RT016160	0.857612	1.45237	34.1413	0.0330114
RT016223	0.878653	1.93491	29.2655	0.00234572
RT016324	0.82934	1.31307	29.071	0.0329204
RT016326	0.852405	2.49167	28.4336	0.0119311
RT016334	0.855089	2.21119	28.6185	0.0188406
RT016336	0.866581	1.43671	33.1008	0.015674
RT016478	0.799622	0.977072	35.8178	0.0385318
RT016541	0.861804	1.07813	32.0952	0.0189264
RT016557	0.84668	1.88591	30.2082	0.0207373
RT016562	0.816057	2.20992	25.9397	0.00702385
RT016705	0.848803	2.86268	31.9628	0.0191638
RT016746	0.859053	2.94924	26.8156	0.00192173
RT016804	0.847804	0.929183	26.8609	0.0193115
RT016814	0.799061	1.49835	34.0431	0.00968089
RT017291	0.820905	2.88257	26.7144	0.042092
RT017292	0.811955	1.9476	29.303	0.00625952
RT017299	0.870964	1.71067	31.7718	0.055784
RT017301	0.861131	2.79819	27.8765	0.0117567
RT017494	0.826934	2.46763	28.9246	0.0435172
RT040223	0.865667	1.68573	22.4133	0.00613718
RT041723	0.806818	3.57693	18.7398	0.0241894
RT041731	0.871219	2.47692	19.9179	0.0252824
RT043133	0.867513	1.80203	23.8004	0.019188
patient_id	PTVall	Rv	DM	V20
RT014017	0.793359	1.69892	26.1236	0.0220961
RT014099	0.847171	1.90271	29.0969	0.0212314
RT014263	0.805675	1.15818	35.2245	0.0510949
RT014338	0.823236	2.19033	29.1078	0.0168729
RT014432	0.823528	1.52551	29.4535	0.0257405
RT014482	0.852035	2.76886	28.7992	0.0310371
RT014753	0.819695	2.92965	27.0283	0.0174564
RT014765	0.829252	2.39061	29.5866	0.0211806
RT014819	0.815142	2.97641	24.2465	0.0164401
RT014917	0.80464	1.58152	18.3803	0.00429799
RT014990	0.802277	1.48923	32.0889	0.0224556
RT015074	0.788721	1.58189	32.8315	0.0168277
RT015121	0.833079	1.45065	31.7287	0.0112398
RT015125	0.819584	2.44824	28.7099	0.0097595
RT015385	0.796183	1.66048	36.8224	0.0724382
RT015387	0.782724	1.56304	33.9147	0.0137769
RT015389	0.841312	2.20787	30.6128	0.0197324
RT015442	0.852622	1.60303	31.7039	0.00211491
RT015495	0.804763	1.05421	35.7962	0.0928717
RT015573	0.801301	1.17888	31.8305	0.00425254
RT015833	0.855458	1.34253	34.0022	0.0147059
RT015843	0.865236	2.97959	23.8747	0.0263158
RT016128	0.849107	0.982111	38.027	0.0181414
RT016140	0.848069	1.79834	32.9182	0.0391042
RT016141	0.852872	1.96875	30.5904	0.0151515
RT016160	0.857612	1.45237	34.1413	0.0181883
RT016223	0.878653	1.93491	29.2655	0.0159536
RT016324	0.82934	1.31307	29.071	0.0472365
RT016326	0.852405	2.49167	28.4336	0.00221811
RT016334	0.855089	2.21119	28.6185	0.0300967
RT016336	0.866581	1.43671	33.1008	0.0122449
RT016478	0.799622	0.977072	35.8178	0.0357379
RT016541	0.861804	1.07813	32.0952	0.019546
RT016557	0.84668	1.88591	30.2082	0.0209021
RT016562	0.816057	2.20992	25.9397	0.00363086
RT016705	0.848803	2.86268	31.9628	0.0010993
RT016746	0.859053	2.94924	26.8156	0.0160462
RT016804	0.847804	0.929183	26.8609	0.0125
RT016814	0.799061	1.49835	34.0431	0.0160167
RT017291	0.820905	2.88257	26.7144	0.025309
RT017292	0.811955	1.9476	29.303	0.0218795
RT017299	0.870964	1.71067	31.7718	0.0550151
RT017301	0.861131	2.79819	27.8765	0.0175033
RT017494	0.826934	2.46763	28.9246	0.0282258
RT040223	0.865667	1.68573	22.4133	0.0219576
RT041723	0.806818	3.57693	18.7398	0.0268237
RT041731	0.871219	2.47692	19.9179	0.0272156
RT043133	0.867513	1.80203	23.8004	0.0213478
patient_id	PTVall	Rv	DM	SpinalCord Dmax
RT014017	0.793359	0.00555015	122.757	0.0365306
RT014099	0.847171	0.0367224	86.6797	0.287586
RT014263	0.805675	0.0234977	79.7452	0.744192
RT014338	0.823236	0.0618977	104.123	0.680463
RT014432	0.823528	0.0683669	97.7195	0.129649
RT014482	0.852035	0.0332075	82.1742	0.167675
RT014753	0.819695	0.052685	99.1974	0.134725
RT014765	0.829252	0.0693137	84.5047	0.130207
RT014819	0.815142	0.976294	97.8216	0.457418
RT014917	0.80464	0.0547698	50.4344	0.24364
RT014990	0.802277	0.0606172	98.8468	0.54084
RT015074	0.788721	0.0268689	98.0632	0.48083
RT015121	0.833079	0.0765332	104.708	0.0420999
RT015125	0.819584	0.059121	84.9845	0.0435311
RT015385	0.796183	0.0857768	112.403	1.20324
RT015387	0.782724	0.0375852	95.105	0.140534
RT015389	0.841312	0.0725696	107.83	0.473689
RT015442	0.852622	0.0618737	103.416	0.354739
RT015495	0.804763	0.0471813	80.544	0.428756
RT015573	0.801301	0.0396541	106.361	0.0295714
RT015833	0.855458	0.0696715	97.7473	0.120518
RT015843	0.865236	0.133334	87.5583	0.0326309
RT016128	0.849107	0.0642619	102.784	0.792897
RT016140	0.848069	0.105092	96.2418	0.119693
RT016141	0.852872	0.10589	96.5772	0.201716
RT016160	0.857612	0.0543927	103.079	0.237532
RT016223	0.878653	0.106469	95.6375	0.437377
RT016324	0.82934	0.0574153	94.3108	0.319586
RT016326	0.852405	0.0758568	99.9725	0.159025
RT016334	0.855089	0.0892493	91.7383	0.129652
RT016336	0.866581	0.0860836	99.4344	0.135236
RT016478	0.799622	0.0356379	104.967	0.995108
RT016541	0.861804	0.0542608	81.2225	0.116806
RT016557	0.84668	0.0924948	92.2951	0.467347
RT016562	0.816057	0.0771871	77.7897	0.574679
RT016705	0.848803	0.0617726	112.301	0.570543
RT016746	0.859053	0.132514	88.3383	0.130082
RT016804	0.847804	0.066419	91.8605	0.431237
RT016814	0.799061	0.0808314	111.713	0.458374
RT017291	0.820905	0.102097	96.5051	0.0476132
RT017292	0.811955	0.0703999	105.445	0.573839
RT017299	0.870964	0.0932858	92.8526	0.123091
RT017301	0.861131	0.106557	96.3844	0.135521
RT017494	0.826934	0.115573	104.468	1.10402
RT040223	0.865667	0.0945929	90.2128	0.174543
RT041723	0.806818	0.0912412	62.0719	0.0623543
RT041731	0.871219	0.0743314	58.9348	0.171819
RT043133	0.867513	0.0798609	95.8095	0.857897
patient_id	PTVall	Rv	DM	Thyroid Dmean
RT014017	0.793359	0.00347834	71.1554	0.00416615
RT014099	0.847171	0.00278264	71.1402	0.0680057
RT014263	0.805675	0.00507764	65.5191	0.0292456
RT014338	0.823236	0.00942009	78.972	0.1353
RT014432	0.823528	0.00207164	77.3455	0.0337115
RT014482	0.852035	0.0133051	68.9769	0.0646897
RT014753	0.819695	0.00452839	83.8933	0.212091
RT014765	0.829252	0.0137028	74.0538	0.171035
RT014819	0.815142	0.0020237	87.4902	0.354887
RT014917	0.80464	0.00698896	65.7299	0.022402
RT014990	0.802277	0.0130042	86.2068	2.39278
RT015074	0.788721	0.0164869	85.7817	0.0182821
RT015121	0.833079	0.00950805	68.8261	0.0564336
RT015125	0.819584	0.0101573	83.1707	2.96267
RT015385	0.796183	0.0180496	74.0896	0.0810166
RT015387	0.782724	0.0415783	74.132	0.00564048
RT015389	0.841312	0.0237811	68.9949	0.0977841
RT015442	0.852622	0.0265565	76.9271	0.0346031
RT015495	0.804763	0.0127794	68.9726	0.0421733
RT015573	0.801301	0.0129238	78.4441	0.0613421
RT015833	0.855458	0.0267478	70.6652	0.0261765
RT015843	0.865236	0.034862	74.0249	0.0430087
RT016128	0.849107	0.0275733	74.93	0.0747156
RT016140	0.848069	0.0410902	66.2979	0.047356
RT016141	0.852872	0.0118532	81.0399	0.0884276
RT016160	0.857612	0.0103592	74.011	0.0567142
RT016223	0.878653	0.030372	64.0467	0.0389559
RT016324	0.82934	0.0137667	69.9629	0.0774351
RT016326	0.852405	0.0193603	73.7428	0.0127204
RT016334	0.855089	0.0166347	64.1688	0.0484423
RT016336	0.866581	0.021574	70.6676	0.049276
RT016478	0.799622	0.00838105	76.3821	0.0161777
RT016541	0.861804	0.00944785	77.2041	0.0407219
RT016557	0.84668	0.0177365	68.7581	0.0174998
RT016562	0.816057	0.0194048	70.7744	0.230409
RT016705	0.848803	0.0159747	74.8691	0.0582854
RT016746	0.859053	0.022544	69.3195	0.00504838
RT016804	0.847804	0.019025	77.2782	0.0106184
RT016814	0.799061	0.0190108	72.2079	0.117531
RT017291	0.820905	0.0277552	79.3087	0.0301833
RT017292	0.811955	0.0162089	73.899	0.313397
RT017299	0.870964	0.0112411	72.2792	0.174163
RT017301	0.861131	0.0210667	73.4138	0.0559723
RT017494	0.826934	0.0235857	74.9688	0.0959949
RT040223	0.865667	0.0165241	72.953	0.00518873
RT041723	0.806818	0.0325553	72.8366	0.00180454
RT041731	0.871219	0.0112966	74.6282	0.0306836
RT043133	0.867513	0.032166	78.2016	0.0249367
